# Supplementary material for: RNase III cleavage sites spread across splice junctions enforce sequential snoRNA processing
Source: EMBO Rep. 2025 Aug 26;26(19):4675–90. doi: 10.1038/s44319-025-00553-y (PMC12508059; doi:10.1038/s44319-025-00553-y)
Supplement: Supplementary file 5 — Source data Fig. 1 [file 44319_2025_553_MOESM5_ESM.zip]

Archive with 11 entries (8 files):
- Figure 1/
- Figure 1/.DS_Store
- __MACOSX/Figure 1/._.DS_Store
- Figure 1/1B/
- Figure 1/1C/
- Figure 1/1B/uncropped_blots_figure1B.pdf
- __MACOSX/Figure 1/1B/._uncropped_blots_figure1B.pdf
- Figure 1/1C/.DS_Store
- __MACOSX/Figure 1/1C/._.DS_Store
- Figure 1/1C/qPCR_pac1_fig1C.xlsx
- __MACOSX/Figure 1/1C/._qPCR_pac1_fig1C.xlsx
