# Supplementary material for: RNase III cleavage sites spread across splice junctions enforce sequential snoRNA processing
Source: EMBO Rep. 2025 Aug 26;26(19):4675–90. doi: 10.1038/s44319-025-00553-y (PMC12508059; doi:10.1038/s44319-025-00553-y)
Supplement: Supplementary file 5 — Source data Fig. 1 [file 44319_2025_553_MOESM5_ESM.zip › Figure 1/1C/qPCR_pac1_fig1C.xlsx]

## Sheet: qPCR
RAW DATA (Cq mean from two technical replicates)
	amplicons
sample	739-740	4065-3996	4066-4067	4066-4068	4074-4075
362	21.1931	23.0226	24.6872	24.9333	22.1211
363	20.7609	23.0911	24.9136	24.6183	21.6925
364	20.8162	20.8785	25.0493	21.2244	21.5757
365	20.6115	20.2095	21.3972	20.3897	20.7406
366	21.0102	22.7522	23.8986	24.3154	21.74
367	20.7813	23.0176	25.0953	24.4945	21.7212
368	20.8485	20.9658	24.6712	21.345	21.7971
369	21.1784	20.8476	22.6645	21.1093	21.2174
370	21.0245	22.6255	24.2706	24.4021	21.964
371	20.5483	23.1472	24.84	24.8525	21.5353
372	20.7002	20.7391	24.9525	20.9912	21.4746
373	21.0018	20.6376	23.0457	20.8716	21.1559

## Sheet: README
SAMPLE INFO
	SAMPLE #	STRAIN#	GENOTYPE	CONDITION
replicat 1	362	2100	WT
	363	2101	WT	+ RAPA
	364	2103	pac1-AA	+ RAPA
	365	2107	pac1-ts
replicat 2	366	2100	WT
	367	2101	WT	+ RAPA
	368	2103	pac1-AA	+ RAPA
	369	2107	pac1-ts
replicat 3	370	2100	WT
	371	2101	WT	+ RAPA
	372	2103	pac1-AA	+ RAPA
	373	2107	pac1-ts
AMPLICON INFO
oligos:	targets:
739-740	actin
4065-3996	pre-mamRNA total
4066-4067	pre-mamRNA spliced
4066-4068	pre-mamRNA unspliced
4074-4075	pre-mamRNA intron
