# Supplementary material for: RNase III cleavage sites spread across splice junctions enforce sequential snoRNA processing
Source: EMBO Rep. 2025 Aug 26;26(19):4675–90. doi: 10.1038/s44319-025-00553-y (PMC12508059; doi:10.1038/s44319-025-00553-y)
Supplement: Supplementary file 6 — Source data Fig. 2 [file 44319_2025_553_MOESM6_ESM.zip]

Archive with 12 entries (8 files):
- Figure 2/
- Figure 2/.DS_Store
- __MACOSX/Figure 2/._.DS_Store
- Figure 2/2C/
- Figure 2/2D/
- Figure 2/2B/
- Figure 2/2C/qPCR_SD_fig2C.xlsx
- __MACOSX/Figure 2/2C/._qPCR_SD_fig2C.xlsx
- Figure 2/2D/cordycepin_3_reps_fig2D.xlsx
- __MACOSX/Figure 2/2D/._cordycepin_3_reps_fig2D.xlsx
- Figure 2/2B/uncropped_blots_fig2B.pdf
- __MACOSX/Figure 2/2B/._uncropped_blots_fig2B.pdf
