# Supplementary material for: RNase III cleavage sites spread across splice junctions enforce sequential snoRNA processing
Source: EMBO Rep. 2025 Aug 26;26(19):4675–90. doi: 10.1038/s44319-025-00553-y (PMC12508059; doi:10.1038/s44319-025-00553-y)
Supplement: Supplementary file 6 — Source data Fig. 2 [file 44319_2025_553_MOESM6_ESM.zip › Figure 2/2C/qPCR_SD_fig2C.xlsx]

## Sheet: qPCR
DELTA CQ values (Cq target - Cq actin)
REP1:						REP2:						REP3:
	4065-3996	4066-4067	4066-4068	4074-4075			4065-3996	4066-4067	4066-4068	4074-4075			4065-3996	4066-4067	4066-4068	4074-4075
WT	2.21734	3.53755	3.55758	2.70689		WT	2.09779	3.64839	3.57042	2.42054		WT	1.91235	3.45324	3.24041	2.22438
snoU14-SD	1.80185	2.92809	2.86766	2.71922		snoU14-SD	2.01167	3.48663	2.9305	2.24484		snoU14-SD	1.48938	3.07046	2.44065	1.85468
mamRNA-SD1	-1.95797	3.54455	-2.05692	2.61234		mamRNA-SD1	-2.06812	3.27725	-2.27552	1.45782		mamRNA-SD1	-1.88283	3.5347	-1.81329	1.99268
mamRNA-SD3	-0.93982	3.22818	-1.14909	2.62507		mamRNA-SD3	-0.830942	3.33013	-1.14127	2.11022		mamRNA-SD3	-1.17097	3.04848	-1.15573	2.51054
mamRNA-SD2	-1.72246	3.3711	-1.74943	2.37159		mamRNA-SD2	-1.86616	3.38679	-1.95425	1.42561		mamRNA-SD2	-1.55413	3.38881	-1.51914	2.37547
mamRNA-SD2+3	0.682452	2.52859	2.60019	1.58202		mamRNA-SD2+3	1.32062	2.86695	2.80026	1.79732		mamRNA-SD2+3	1.04594	2.92325	3.11166	1.91955

## Sheet: README
AMPLICON INFO
oligos:	targets:
739-740	actin
4065-3996	pre-mamRNA total
4066-4067	pre-mamRNA spliced
4066-4068	pre-mamRNA unspliced
4074-4075	pre-mamRNA intron
