# Supplementary material for: RNase III cleavage sites spread across splice junctions enforce sequential snoRNA processing
Source: EMBO Rep. 2025 Aug 26;26(19):4675–90. doi: 10.1038/s44319-025-00553-y (PMC12508059; doi:10.1038/s44319-025-00553-y)
Supplement: Supplementary file 6 — Source data Fig. 2 [file 44319_2025_553_MOESM6_ESM.zip › Figure 2/2D/cordycepin_3_reps_fig2D.xlsx]

## Sheet: qpcr
		% spliced isoform
replicate	time-post inhibition (min)	CTL	mamRNA SD1
1,2,3	0	100	100
1	10	82.932	99.3092
1	20	49.3116	110.957
1	30	46.3294	110.957
2	10	69.7514	103.703
2	20	51.4246	89.821
2	30	34.8812	97.5153
3	10	58.4925	94.0717
3	20	54.3469	97.1461
3	30	45.6007	105.371

## Sheet: Sheet1
AMPLICON INFO
oligos:	targets:
739-740	actin
4066-4067	pre-mamRNA spliced
