# Supplementary material for: RNase III cleavage sites spread across splice junctions enforce sequential snoRNA processing
Source: EMBO Rep. 2025 Aug 26;26(19):4675–90. doi: 10.1038/s44319-025-00553-y (PMC12508059; doi:10.1038/s44319-025-00553-y)
Supplement: Supplementary file 7 — Source data Fig. 3 [file 44319_2025_553_MOESM7_ESM.zip]

Archive with 11 entries (8 files):
- Figure 3/
- Figure 3/3B/
- Figure 3/3C/
- Figure 3/.DS_Store
- __MACOSX/Figure 3/._.DS_Store
- Figure 3/3B/.DS_Store
- __MACOSX/Figure 3/3B/._.DS_Store
- Figure 3/3B/uncropped_blots_fig3B.pdf
- __MACOSX/Figure 3/3B/._uncropped_blots_fig3B.pdf
- Figure 3/3C/qPCR_CS_Fig3C.xlsx
- __MACOSX/Figure 3/3C/._qPCR_CS_Fig3C.xlsx
