# Supplementary material for: RNase III cleavage sites spread across splice junctions enforce sequential snoRNA processing
Source: EMBO Rep. 2025 Aug 26;26(19):4675–90. doi: 10.1038/s44319-025-00553-y (PMC12508059; doi:10.1038/s44319-025-00553-y)
Supplement: Supplementary file 7 — Source data Fig. 3 [file 44319_2025_553_MOESM7_ESM.zip › Figure 3/3C/qPCR_CS_Fig3C.xlsx]

## Sheet: relative expression
relative expression (2^-∆∆Cq)
			strain
	replicate	amplicon	WT	CS1	CS2	SD3	SD3+CS1	SD3+CS2
	1	total	1	1.78	1.71	7.15	0.62	1.63
	1	unspliced	1	2.84	3.08	0.76	3.59	4.39
	1	spliced	1	0.78	0.49	17.01	0.77	0.52
	1	intron	1	1.01	1.05	0.66	1.97	1.39
	2	total	1	1.18	1.17	8.18	1.81	1.43
	2	unspliced	1	2.87	2.17	1.23	4.68	3.31
	2	spliced	1	0.52	0.55	19.41	1.18	0.39
	2	intron	1	0.34	0.45	1.09	0.21	0.44
	3	total	1	2.00831	NA	NA	NA	NA
	3	unspliced	1	3.78224	NA	NA	NA	NA
	3	spliced	1	1.58124	NA	NA	NA	NA
	3	intron	1	1.21923	NA	NA	NA	NA
	4	total	1	1.35231	1.30933	NA	1.98951	1.49703
	4	unspliced	1	3.02078	1.92321	NA	4.43568	3.49786
	4	spliced	1	0.627189	0.601056	NA	1.35188	0.39079
	4	intron	1	0.408114	0.591914	NA	0.326647	0.505409

## Sheet: README
AMPLICON INFO
oligos:	targets:
739-740	actin
4065-3996	pre-mamRNA total
4066-4067	pre-mamRNA spliced
4066-4068	pre-mamRNA unspliced
4074-4075	pre-mamRNA intron
