# Supplementary material for: RNase III cleavage sites spread across splice junctions enforce sequential snoRNA processing
Source: EMBO Rep. 2025 Aug 26;26(19):4675–90. doi: 10.1038/s44319-025-00553-y (PMC12508059; doi:10.1038/s44319-025-00553-y)
Supplement: Supplementary file 8 — Figure EV3 Source Data [file 44319_2025_553_MOESM8_ESM.zip]

Archive with 6 entries (4 files):
- FigureEV3/
- FigureEV3/.DS_Store
- __MACOSX/FigureEV3/._.DS_Store
- FigureEV3/EV3A/
- FigureEV3/EV3A/uncropped_blots_figEV3.pdf
- __MACOSX/FigureEV3/EV3A/._uncropped_blots_figEV3.pdf
